# Supplementary material for: Mortality and predictors among HIV-TB co-infected patients in Ethiopia: A systematic review and meta-analysis
Source: PLoS One. 2025 Jan 6;20(1):e0317048. doi: 10.1371/journal.pone.0317048 (PMC11703055; doi:10.1371/journal.pone.0317048)
Supplement: S1 File — (XLSX) [file pone.0317048.s005.xlsx]

## Sheet: Sheet1
ID	Author,Year of Publication	Region	Study Area	Study Population	Study design	Follow-up period	Age group	Sample size	Outcome number	Prevalence	SEprevalence	Anemia HR	Log hazard	LCI	Log LCI	UCI	Loh UCI	SE	Non-disclosureHR	Log HR	LCI	Log UCI	UCI	Log UCI	SE	Stage -4HR	log hazard	LCI	LHLL	UCI	LOG UC	SE	WHO stage -3HR	Loghazard	LCI	Log LCI	UCI	Log UCI	SE	WHO stage 2 HR	log H	LCI	log LCI	UCI	Log UCI	SE	ART failure HR	LogHR	LL
1	Dawit Z et al, 2021	SNNP	Southern Ethiopia	Children< 15years	Retrospective Cohort study	2009-2018)	Pediatrics	274	47	17.15	2.27721	2.6	0.955511	1.28	0.24686	5.21	1.65058	0.358092		#NUM!		#NUM!		#NUM!	#NUM!		#NUM!		#NUM!		#NUM!	#NUM!		#NUM!		#NUM!		#NUM!	#NUM!		#NUM!		#NUM!		#NUM!	#NUM!		#NUM!
2	Gemechu et al,2022	SNNP	SNNP	Children< 15years	Retrospective Cohort study	2009- 2019	Pediatrics	284	35	12.32	1.95028	3.6	1.28093	1.39	0.329304	9.31	2.23109	0.485149		#NUM!		#NUM!		#NUM!	#NUM!	1.61	0.476234	0.71	-0.34249	3.67	1.30019	0.419052		#NUM!		#NUM!		#NUM!	#NUM!		#NUM!		#NUM!		#NUM!	#NUM!	0.56	-0.579818	0.16
3	Atallel et al 2018	Amhara	University of Gondar	Children< 15years	Retrospective Cohort study	2005- 2017	Pediatrics	271	38	14.02	2.10906	2.6	0.955511	1.24	0.215111	5.3	1.66771	0.37056		#NUM!		#NUM!		#NUM!	#NUM!		#NUM!		#NUM!		#NUM!	#NUM!		#NUM!		#NUM!		#NUM!	#NUM!		#NUM!		#NUM!		#NUM!	#NUM!		#NUM!
4	Chanie et al, 2021	Amhara	Northwest Ethiopia	Children< 15years	Retrospective Cohort study	2014- 2021	Pediatrics	227	39	17.18	2.50361	1.7	0.530628	0.35	-1.04982	2.37	0.86289	0.487937		#NUM!		#NUM!		#NUM!	#NUM!	1.9	0.641854	0.9	-0.105361	2.7	0.993252	0.280258		#NUM!		#NUM!		#NUM!	#NUM!		#NUM!		#NUM!		#NUM!	#NUM!	3	1.09861	1.14
5	Negussie et al,2021	Tigray	Mekelle and Southern Tigray	Children< 15years	Retrospective Cohort study	2008-2018	Pediatrics	253	38	15	2.24489	3.75	1.32176	1.06	0.0582689	13.28	2.58626	0.644895		#NUM!		#NUM!		#NUM!	#NUM!		#NUM!		#NUM!		#NUM!	#NUM!		#NUM!		#NUM!		#NUM!	#NUM!		#NUM!		#NUM!		#NUM!	#NUM!		#NUM!
6	Alula MT et al, 2017	All over Ethiopia	Allover Ethiopia.	All	Longitudinal study	2005-2017	Both	355	55	15.49	1.92028		#NUM!		#NUM!		#NUM!	#NUM!		#NUM!		#NUM!		#NUM!	#NUM!		#NUM!		#NUM!		#NUM!	#NUM!		#NUM!		#NUM!		#NUM!	#NUM!		#NUM!		#NUM!		#NUM!	#NUM!		#NUM!
7	Shaweno et al, 2012	SNNP	Sidama, Hawassa Health Center	15 years and older	Retrospective Cohort study	2006-2010	adult	370	50	13.5	1.77654		#NUM!		#NUM!		#NUM!	#NUM!		#NUM!		#NUM!		#NUM!	#NUM!		#NUM!		#NUM!		#NUM!	#NUM!		#NUM!		#NUM!		#NUM!	#NUM!		#NUM!		#NUM!		#NUM!	#NUM!		#NUM!
8	Gebreyes, 2023	Amhara	Debre Birhan Referal Hospital	18 years and above	Retrospective Cohort study	2005- 2016	adult	407	120	29.48	2.26007		#NUM!		#NUM!		#NUM!	#NUM!		#NUM!		#NUM!		#NUM!	#NUM!		#NUM!		#NUM!		#NUM!	#NUM!		#NUM!		#NUM!		#NUM!	#NUM!	0.86	-0.150823	0.66	-0.415515	1.13	0.122218	0.137177		#NUM!
9	W/Gebreal et al, 2018	Harari and Dire Dawa	Harari and Diredawa	18 years and above	Retrospective cross-sectional	2008- 214	adult	627	54	8.6	1.11967		#NUM!		#NUM!		#NUM!	#NUM!		#NUM!		#NUM!		#NUM!	#NUM!		#NUM!		#NUM!		#NUM!	#NUM!		#NUM!		#NUM!		#NUM!	#NUM!		#NUM!		#NUM!		#NUM!	#NUM!		#NUM!
10	Habtamu et al, 2021	Tigray	Akxsum	15 years and above .	Retrospective cohort study	2011-2015	adult	210	169	80.48	2.73511		#NUM!		#NUM!		#NUM!	#NUM!		#NUM!		#NUM!		#NUM!	#NUM!		#NUM!		#NUM!		#NUM!	#NUM!	1.2	0.182322	1.008	0.00796817	1.43	0.357674	0.0892108	0.91	-0.0943107	0.61	-0.494296	1.35	0.300105	0.202653		#NUM!
11	Abrha H et al, 2015	Oromia	Jimma University Specialized Hospital	15 years and above .	Retrospective cohort study	1,2010- 2012	adult	272	55	20.22	2.4353		#NUM!		#NUM!		#NUM!	#NUM!	0.7	-0.356675	0.3	-1.20397	1.8	0.587787	0.457081	0.2	-1.60944	0.04	-3.21888	0.5	-0.693147	0.644319	0.3	-1.20397	0.1	-2.30259	0.8	-0.223144	0.53047		#NUM!		#NUM!		#NUM!	#NUM!		#NUM!
12	Birhan et al, 2021	Amhara	DebreTabor Referral Hospital	15 years and above .	Retrospective Follow-up study	2014- 2019	adult	243	87	35.39	3.06752		#NUM!		#NUM!		#NUM!	#NUM!	1.02	0.0198026	0.98	-0.0202027	1.06	0.0582689	0.0200183	0.62	-0.478036	0.57	-0.562119	0.68	-0.385662	0.0450144	0.91	-0.0943107	0.87	-0.139262	0.95	-0.0512933	0.022441	1.01188	0.01181	0.98	-0.0202027	1.06	0.0582689	0.0200183		#NUM!
13	Refera et al, 2013	Oromia	Ambo Referal hospital	15 years and above .	Retrospective cohort study	2006-2012	adult	501	79	15.77	1.62828		#NUM!		#NUM!		#NUM!	#NUM!		#NUM!		#NUM!		#NUM!	#NUM!	4.42	1.48614	1.65	0.500775	11.84	2.47148	0.502732	2.92	1.07158	1.14	0.131028	7.45	2.00821	0.478874		#NUM!		#NUM!		#NUM!	#NUM!		#NUM!
14	Gezae, et al, 2019	Tigray	Mekelle and Southern Tigray	Adults	Retrospective follow-up study	2009- 2016	adult	305	70	23	2.40968		#NUM!		#NUM!		#NUM!	#NUM!		#NUM!		#NUM!		#NUM!	#NUM!		#NUM!		#NUM!		#NUM!	#NUM!		#NUM!		#NUM!		#NUM!	#NUM!		#NUM!		#NUM!		#NUM!	#NUM!		#NUM!
15	Lelisho et al, 2022	Oromia	Metu karl Hospital	Adult from 25 years	Retrospective cohort study	2014- 2022	adult	402	84	20.9	2.02791		#NUM!		#NUM!		#NUM!	#NUM!	0.96	-0.040822	0.66	-0.415515	1.4	0.336472	0.191834	2.6	0.955511	1.18	0.165514	5.74	1.74746	0.403557	1.68	0.518794	0.79	-0.235722	3.58	1.27536	0.385481	1.34	0.29267	1.024	0.0237165	5.37	1.68083	0.422732		#NUM!
16	Sileshi et al , 2013	Amhara	Bahir Dar	15 years and older	Retrospective cohort study	2009- 2012	adult	422	93	22.03	2.01751		#NUM!		#NUM!		#NUM!	#NUM!		#NUM!		#NUM!		#NUM!	#NUM!		#NUM!		#NUM!		#NUM!	#NUM!		#NUM!		#NUM!		#NUM!	#NUM!		#NUM!		#NUM!		#NUM!	#NUM!		#NUM!
17	Belayneh,et al, 2015	Tigray	Eastern and southern Tigray	adult patients.	Cross-sectional	2009- 2011	adult	342	88	25.7	2.36291		#NUM!		#NUM!		#NUM!	#NUM!		#NUM!		#NUM!		#NUM!	#NUM!		#NUM!		#NUM!		#NUM!	#NUM!		#NUM!		#NUM!		#NUM!	#NUM!		#NUM!		#NUM!		#NUM!	#NUM!	0.93	-0.0725707	0.41
18	Ali, et al , 2016	All over Ethiopia	All over Ethiopia.	15 years and older	Cross-Sectional study	2013- 2013	adult	169	14	8.3	2.12217		#NUM!		#NUM!		#NUM!	#NUM!		#NUM!		#NUM!		#NUM!	#NUM!		#NUM!		#NUM!		#NUM!	#NUM!		#NUM!		#NUM!		#NUM!	#NUM!		#NUM!		#NUM!		#NUM!	#NUM!		#NUM!
19	Beyen, et al 2016	Amhara	Dessie	All	historical cohort study	2006- 2010	Both	629	113	18	1.53186		#NUM!		#NUM!		#NUM!	#NUM!		#NUM!		#NUM!		#NUM!	#NUM!		#NUM!		#NUM!		#NUM!	#NUM!		#NUM!		#NUM!		#NUM!	#NUM!		#NUM!		#NUM!		#NUM!	#NUM!		#NUM!
20	G/Mariam,et al, 2016	Oromia	Arsi Negle	All	Retrospective document review	2008- 2014	Both	156	26	16.66	2.98333		#NUM!		#NUM!		#NUM!	#NUM!		#NUM!		#NUM!		#NUM!	#NUM!		#NUM!		#NUM!		#NUM!	#NUM!		#NUM!		#NUM!		#NUM!	#NUM!		#NUM!		#NUM!		#NUM!	#NUM!		#NUM!
21	Reepalu et al, 2017	Oromia	Adama	18 years and above	Prospective cohort study	2011- 2013	adult	141	12	9	2.41009		#NUM!		#NUM!		#NUM!	#NUM!		#NUM!		#NUM!		#NUM!	#NUM!		#NUM!		#NUM!		#NUM!	#NUM!		#NUM!		#NUM!		#NUM!	#NUM!		#NUM!		#NUM!		#NUM!	#NUM!		#NUM!
22	Ifa , 2018	SNNP	Arba minch	All	Retrospective cross-sectional study	2012- 2016	Both	159	7	4.4	1.62651		#NUM!		#NUM!		#NUM!	#NUM!		#NUM!		#NUM!		#NUM!	#NUM!		#NUM!		#NUM!		#NUM!	#NUM!		#NUM!		#NUM!		#NUM!	#NUM!		#NUM!		#NUM!		#NUM!	#NUM!		#NUM!
23	Tola, et al,2019	Harari and Dire Dawa	Harar	All	Retrospective Cross sectional study	2012-2017	Both	349	27	7.7	1.42703		#NUM!		#NUM!		#NUM!	#NUM!		#NUM!		#NUM!		#NUM!	#NUM!		#NUM!		#NUM!		#NUM!	#NUM!		#NUM!		#NUM!		#NUM!	#NUM!		#NUM!		#NUM!		#NUM!	#NUM!		#NUM!
24	Geliso, M.G. 2020	Tigray	Adigrat and wukuro	24 years and older	Retrospective cohort study	2016- 2017	adult	106	16	15.1	3.47768		#NUM!		#NUM!		#NUM!	#NUM!		#NUM!		#NUM!		#NUM!	#NUM!		#NUM!		#NUM!		#NUM!	#NUM!		#NUM!		#NUM!		#NUM!	#NUM!		#NUM!		#NUM!		#NUM!	#NUM!		#NUM!
25	Wondimu, et al, 2020	SNNP	Mizan Tepi	Adult patients.	Retrospective Cohort study	2007-2017	adult	364	83	22.8	2.199		#NUM!		#NUM!		#NUM!	#NUM!	4.03	1.39377	2.21	0.792993	7.35	1.9947	0.306558	2.02	0.703098	0.75	-0.287682	5.43	1.69194	0.505005	1.23	0.207014	0.59	-0.527633	2.69	0.989541	0.387034		#NUM!		#NUM!		#NUM!	#NUM!		#NUM!
26	Sime T. et al. 2022	Harari and Dire Dawa	Eastern Ethiopia	All	Retrospective Cohort study	2014- 2018	Both	263	60	22.81	2.58741		#NUM!		#NUM!		#NUM!	#NUM!		#NUM!		#NUM!		#NUM!	#NUM!		#NUM!		#NUM!		#NUM!	#NUM!		#NUM!		#NUM!		#NUM!	#NUM!		#NUM!		#NUM!		#NUM!	#NUM!		#NUM!
27	Seyoum et al, 2022	Addis Ababa	Addis Ababa Health institution	15 years and above	Retrospective Cohort study	2011-2018	adult	1123	50	4.45	0.615326		#NUM!		#NUM!		#NUM!	#NUM!		#NUM!		#NUM!		#NUM!	#NUM!		#NUM!		#NUM!		#NUM!	#NUM!		#NUM!		#NUM!		#NUM!	#NUM!		#NUM!		#NUM!		#NUM!	#NUM!		#NUM!
28	Fekadu,et al, 2022	Oromia	Nekemet	15 years and above	Retrospective Cohort study	2013-2019	adult	124	24	19.36	3.54827		#NUM!		#NUM!		#NUM!	#NUM!		#NUM!		#NUM!		#NUM!	#NUM!		#NUM!		#NUM!		#NUM!	#NUM!		#NUM!		#NUM!		#NUM!	#NUM!		#NUM!		#NUM!		#NUM!	#NUM!		#NUM!
29	Alemu, et al , 2021	SNNP	Hosana	All	Retrospective cohort study	2015- 2019	Both	302	17	5.63	1.32638		#NUM!		#NUM!		#NUM!	#NUM!		#NUM!		#NUM!		#NUM!	#NUM!		#NUM!		#NUM!		#NUM!	#NUM!		#NUM!		#NUM!		#NUM!	#NUM!		#NUM!		#NUM!		#NUM!	#NUM!		#NUM!
30	Teshome,et al, 2017	SNNP	Mezan -Tepi	15 years and above	Retrospective Cross-sectional study	2012- 2015	adult	188	24	12.8	2.4366		#NUM!		#NUM!		#NUM!	#NUM!		#NUM!		#NUM!		#NUM!	#NUM!		#NUM!		#NUM!		#NUM!	#NUM!		#NUM!		#NUM!		#NUM!	#NUM!		#NUM!		#NUM!		#NUM!	#NUM!		#NUM!
31	Palme,I.M et al,2002	Addis Ababa	Addis Ababa Health	Children under 15 years	Prospective cohort study	1995- 1997	Pediatrics	58	22	37.93	6.37116		#NUM!		#NUM!		#NUM!	#NUM!		#NUM!		#NUM!		#NUM!	#NUM!		#NUM!		#NUM!		#NUM!	#NUM!		#NUM!		#NUM!		#NUM!	#NUM!		#NUM!		#NUM!		#NUM!	#NUM!		#NUM!
32	Sinshaw et al 2017	Amhara	University of Gondar	All	Cross-Sectional study	2010-2016	Both	308	31	10.07	1.71471		#NUM!		#NUM!		#NUM!	#NUM!		#NUM!		#NUM!		#NUM!	#NUM!		#NUM!		#NUM!		#NUM!	#NUM!		#NUM!		#NUM!		#NUM!	#NUM!		#NUM!		#NUM!		#NUM!	#NUM!		#NUM!
33	Balcha, et al, 2015	Oromia	Oromia region	Adults	Prospective cohort study	2010-2013	adult	439	27	6.15	1.14663		#NUM!		#NUM!		#NUM!	#NUM!		#NUM!		#NUM!		#NUM!	#NUM!		#NUM!		#NUM!		#NUM!	#NUM!		#NUM!		#NUM!		#NUM!	#NUM!		#NUM!		#NUM!		#NUM!	#NUM!		#NUM!
34	Adegeh et al, 2021	Amhara	Bahir Dar	15 years and above	Retrospective Cohort study	2007-2012	adult	314	66	21.02	2.29938		#NUM!		#NUM!		#NUM!	#NUM!		#NUM!		#NUM!		#NUM!	#NUM!		#NUM!		#NUM!		#NUM!	#NUM!		#NUM!		#NUM!		#NUM!	#NUM!		#NUM!		#NUM!		#NUM!	#NUM!		#NUM!
35	H/Giorgis et al.2018	Harari and Dire Dawa	Dire Dawa	All	Retrospective Cohort Study	2012-2016	Both	471	79	16.8	1.72268	1.67	0.512824	0.99	-0.0100503	2.82	1.03674	0.267038		#NUM!		#NUM!		#NUM!	#NUM!	4.2	1.43508	2.21	0.792993	8.01	2.08069	0.328494	2.88	1.05779	1.56	0.444686	5.3	1.66771	0.311995		#NUM!		#NUM!		#NUM!	#NUM!		#NUM!
36	Kassa A, et al, 2012	Addis Ababa	Addis Ababa	15 years and above	Retrospective Cohort Study	2005-2009	adult	270	57	21.11	2.48355				#NUM!		#NUM!	#NUM!		#NUM!		#NUM!		#NUM!	#NUM!		#NUM!		#NUM!		#NUM!	#NUM!		#NUM!		#NUM!		#NUM!	#NUM!		#NUM!		#NUM!		#NUM!	#NUM!		#NUM!
37	Lelisho,et al,2023	SNNP	Mizan-Tepi	15 years and above	Retrospective Cohort Study	2015-2020	adult	363	79	21.76	2.16566				#NUM!		#NUM!	#NUM!	0.99	-0.0100503	0.52	-0.653926	1.89	0.636577	0.32921	0.15	-1.89712	0.05	-2.99573	0.51	-0.673345	0.592446	0.6	-0.510826	0.19	-1.66073	1.86	0.620576	0.581966	0.42	-0.867501	0.13	-2.04022	1.39	0.329304	0.604471		#NUM!
	Data extractor
	1. Wubet Tazeb Wondie
	2. Belay Tafa Regassa
	Date of data extraction
	November 26/2023 to December 26/2023.
	Time: From inception to November 25/2023
[truncated: 102 more columns]

## Sheet: Sheet2
	Anemia
Dawit Z et al, 2021		#REF!	#REF!	#REF!
